# Supplementary material for: Fragmentation Patterns of Phenolic C-Glycosides in Mass Spectrometry Analysis
Source: Molecules. 2024 Jun 21;29(13):2953. doi: 10.3390/molecules29132953 (PMC11243344; doi:10.3390/molecules29132953)
Supplement: Supplementary file 1 [file molecules-29-02953-s001.zip]

Archive with 1 entries (1 files):
- molecules-3047072-supplementary.pdf
